# Supplementary material for: Development of a Sensitive and Specific RPA-CRISPR/Cas12a Assay for Intrahepatic Quantification of HBV cccDNA
Source: Int J Mol Sci. 2026 Jan 5;27(1):551. doi: 10.3390/ijms27010551 (PMC12786411; doi:10.3390/ijms27010551)
Supplement: Supplementary file 1 [file ijms-27-00551-s001.zip]

Archive with 1 entries (1 files):
- ijms-4062616-supplementary.pdf
